# Supplementary material for: Risk Association of TOX3 and MMP7 Gene Polymorphisms with Sporadic Breast Cancer in Mexican Women
Source: Curr Oncol. 2022 Feb 11;29(2):1008–17. doi: 10.3390/curroncol29020086 (PMC8870835; doi:10.3390/curroncol29020086)
Supplement: Supplementary file 1 [file curroncol-29-00086-s001.zip]

Archive with 1 entries (1 files):
- curroncol-1434445-supplementary.pdf
